# Supplementary material for: PD-L1 expression on malignant cells is no prerequisite for checkpoint therapy
Source: Oncoimmunology. 2017 Feb 21;6(4):e1294299. doi: 10.1080/2162402X.2017.1294299 (PMC5414865; doi:10.1080/2162402X.2017.1294299)
Supplement: KONI_A_1294299_supplemental_data.zip [file koni-06-04-1294299-s001.zip]

Archive with 3 entries (3 files):
- KONI_A_1294299_s02.pdf
- KONI_A_1294299_s03.pdf
- KONI_A_1294299_s04.pdf
